# Supplementary material for: Cryptotermes colombianus a new drywood termite and distribution record of Cryptotermes in Colombia
Source: Zookeys. 2016 Jun 7;(596):39–52. doi: 10.3897/zookeys.596.9080 (PMC4926653; doi:10.3897/zookeys.596.9080)
Supplement: XML Treatment for Cryptotermes colombianus [file zookeys.596.9080-treatment1.xml]

<!DOCTYPE tp:taxon-treatment
  PUBLIC "-//TaxonX//DTD Taxonomic Treatment Publishing DTD v0 20100105//EN" "tax-treatment-NSO.dtd">
<tp:taxon-treatment xmlns:tp="http://www.plazi.org/taxpub"><tp:treatment-meta><kwd-group><label>Taxon classification</label><kwd><named-content content-type="kingdom">Animalia</named-content></kwd><kwd><named-content content-type="order">Isoptera</named-content></kwd><kwd><named-content content-type="family">Kalotermitidae</named-content></kwd></kwd-group><mixed-citation publication-type="journal"><person-group><name><surname>Casalla</surname><given-names>Robin</given-names></name><name><surname>Scheffrahn</surname><given-names>Rudolf</given-names></name><name><surname>Korb</surname><given-names>Judith</given-names></name></person-group><article-title><italic><tp:taxon-name><tp:taxon-name-part taxon-name-part-type="genus">Cryptotermes</tp:taxon-name-part> <tp:taxon-name-part taxon-name-part-type="species">colombianus</tp:taxon-name-part></tp:taxon-name></italic> a new drywood termite and distribution record of <tp:taxon-name><tp:taxon-name-part taxon-name-part-type="genus">Cryptotermes</tp:taxon-name-part></tp:taxon-name> in Colombia</article-title><source>Zookeys</source><day>7</day><month>6</month><year>2016</year><volume>2016</volume><issue>596</issue><fpage>39</fpage><lpage>52</lpage><pub-id pub-id-type="doi">10.3897/zookeys.596.9080</pub-id></mixed-citation></tp:treatment-meta><tp:nomenclature><tp:taxon-name>
              <tp:taxon-name-part taxon-name-part-type="genus">Cryptotermes</tp:taxon-name-part>
              <tp:taxon-name-part taxon-name-part-type="species">colombianus</tp:taxon-name-part>
              <object-id xmlns:xlink="http://www.w3.org/1999/xlink" content-type="zoobank" xlink:type="simple">http://zoobank.org/9D27B3AE-E8A0-4512-8A1E-D9E54A88A46C</object-id>
            </tp:taxon-name><tp:taxon-status xmlns:xlink="http://www.w3.org/1999/xlink" xlink:type="simple">sp. n.</tp:taxon-status><xref ref-type="fig" rid="F1">Fig. 1</xref></tp:nomenclature><tp:treatment-sec sec-type="description"><title>Description.</title><p>
              <bold>Dealated</bold> (Fig. <xref ref-type="fig" rid="F1">1A–B</xref>). General color brown. Frons pale brown, vertex brown. Pronotum and abdominal tergites brown. Antennae pale brown. Labrum pale brown. Femora brown, tibiae pale brown. Abdominal sternites pale brown and very pale brown laterally. Head suboval; cranial sutures fine, but distinct. Eyes moderately large, non-protruding, and oval. Ocelli moderately large, oval, and touching eyes. Antenna with 6 and 8 articles but incomplete, with formulae 2&gt;3&lt;4=5=6. Pronotum wider than long, usually with distinctive midline mark. Arolia present. Measurements are reported in Table <xref ref-type="table" rid="T2">2</xref>.</p><fig id="F1" position="float" orientation="portrait"><label>Figure 1.</label><caption><p>C<italic>ryptotermes <tp:taxon-name><tp:taxon-name-part taxon-name-part-type="species">colombianus</tp:taxon-name-part></tp:taxon-name></italic> sp. n. Dealated imago: Head in dorsal (<bold>A</bold>) and lateral view (<bold>B</bold>). Soldier: Head in dorsal (<bold>C</bold>), lateral (<bold>D</bold>), oblique (<bold>E</bold>), and frontal view (<bold>F</bold>). Scale bar: 0.5 mm.</p></caption><graphic xmlns:xlink="http://www.w3.org/1999/xlink" xlink:href="zookeys-596-039-g001.jpg" position="float" orientation="portrait" xlink:type="simple" id="oo_91634.jpg"/></fig><table-wrap id="T2" position="float" orientation="portrait"><label>Table 2.</label><caption><p>Measurements (in mm) of <italic><tp:taxon-name><tp:taxon-name-part taxon-name-part-type="genus">Cryptotermes</tp:taxon-name-part> <tp:taxon-name-part taxon-name-part-type="species">colombianus</tp:taxon-name-part></tp:taxon-name></italic> sp. n. dealated imago.</p></caption><table id="TID0E3HBG" rules="all"><tbody><tr><th rowspan="1" colspan="1">No.</th><th rowspan="1" colspan="1">Measurements in mm (n=1) from 1 colony</th><th rowspan="1" colspan="1"/></tr><tr><td rowspan="1" colspan="1">1</td><td rowspan="1" colspan="1">Head length with labrum</td><td rowspan="1" colspan="1">1.27</td></tr><tr><td rowspan="1" colspan="1">2</td><td rowspan="1" colspan="1">Head length to postclypeus</td><td rowspan="1" colspan="1">1.08</td></tr><tr><td rowspan="1" colspan="1">3</td><td rowspan="1" colspan="1">Head width, maximum at eyes</td><td rowspan="1" colspan="1">0.86</td></tr><tr><td rowspan="1" colspan="1">4</td><td rowspan="1" colspan="1">Eye diameter, maximun</td><td rowspan="1" colspan="1">0.30</td></tr><tr><td rowspan="1" colspan="1">5</td><td rowspan="1" colspan="1">Eye to head base, minimum</td><td rowspan="1" colspan="1">0.16</td></tr><tr><td rowspan="1" colspan="1">6</td><td rowspan="1" colspan="1">Ocellus diameter</td><td rowspan="1" colspan="1">0.08</td></tr><tr><td rowspan="1" colspan="1">7</td><td rowspan="1" colspan="1">Pronotum, maximum width</td><td rowspan="1" colspan="1">0.90</td></tr><tr><td rowspan="1" colspan="1">8</td><td rowspan="1" colspan="1">Pronotum, maximum length</td><td rowspan="1" colspan="1">0.73</td></tr><tr><td rowspan="1" colspan="1">9</td><td rowspan="1" colspan="1">Total length without wings</td><td rowspan="1" colspan="1">4.60</td></tr><tr><td rowspan="1" colspan="1">10</td><td rowspan="1" colspan="1">Total length with wings</td><td rowspan="1" colspan="1">–</td></tr><tr><td rowspan="1" colspan="1">11</td><td rowspan="1" colspan="1">Fore wing length to suture</td><td rowspan="1" colspan="1">–</td></tr><tr><td rowspan="1" colspan="1">12</td><td rowspan="1" colspan="1">Fore wing, maximun width</td><td rowspan="1" colspan="1">–</td></tr></tbody></table></table-wrap><p>
              <bold>Soldier.</bold> (Fig. <xref ref-type="fig" rid="F1">1C–F</xref>). Head in dorsal view with frontal flange and front horns very dark; 3/4 of anterior vertex almost black chestnut, grading to chestnut brown; <!--PageBreak-->posterior it turns ferruginous orange to pale yellow (Figure <xref ref-type="fig" rid="F1">1C</xref>). Head in lateral view with anterodorsal region almost black, which grades steeply to chestnut brown then to pale yellow under eye spot and occipital foramen (Figure <xref ref-type="fig" rid="F1">1D</xref>). Mandibles chestnut brown. Anterior margin of pronotum chestnut brown posterior margin pale yellow (Fig. <xref ref-type="fig" rid="F1">1E–F</xref>).</p><p>Head in dorsal view abruptly truncated in front; frontal flange forming a rim surrounding a few undulations on frons. Head widest behind flange, gradually narrowing toward the occiput (Figure <xref ref-type="fig" rid="F1">1C</xref>). Frontal flange coalesces with frontal horn and postclypeus to form pentagonal rim occupying the entire frontal view. In lateral view, margin of frons and occiput from acute ca. 60 degree angle (Fig. <xref ref-type="fig" rid="F1">1D–E</xref>). Vertex widely striated <!--PageBreak-->with several robust undulations; frontal horns very broad and shallow; genal horns reduced to tiny protrusions anterior to antennal sockets. Mandibles short humped and slightly bended forward, right mandible tip under tip of left mandible, tips are under labrum in frontal view. Labrum short, hyaline and tongue-shaped. Anteclypeus white; postclypeus trapezoidal with undulating rugosity. Eye spots large, narrowly elliptical. Antenna moniliform between 10 and 12 articles, formula variable 2&gt; 3 = 4 = 5 &lt;6. Legs with three apical spurs on each tibia, formula 3:3:3. Pronotum slightly incised in front, slightly narrower than head capsule. Measurements are reported in Table <xref ref-type="table" rid="T4">4</xref>.</p></tp:treatment-sec><tp:treatment-sec sec-type="description"><title>Genetic characterization.</title><p>Thirteen <abbrev xmlns:xlink="http://www.w3.org/1999/xlink" xlink:title="cytochrome oxidase subunit II" xlink:type="simple">COII</abbrev> mtDNA sequences were aligned for <italic><tp:taxon-name><tp:taxon-name-part taxon-name-part-type="genus">Cryptotermes</tp:taxon-name-part></tp:taxon-name></italic> species using <italic><tp:taxon-name><tp:taxon-name-part taxon-name-part-type="genus">Blatta</tp:taxon-name-part> <tp:taxon-name-part taxon-name-part-type="species">orientalis</tp:taxon-name-part></tp:taxon-name></italic> as an outgroup. Information from NCBI is largely limited to <abbrev xmlns:xlink="http://www.w3.org/1999/xlink" xlink:title="cytochrome oxidase subunit II" xlink:type="simple">COII</abbrev> (see Suppl. material <xref ref-type="supplementary-material" rid="S1">1</xref>), hence we could not include comparative analysis for nuclear and mitochondrial 12S and 16S rRNA genes. Note, <abbrev xmlns:xlink="http://www.w3.org/1999/xlink" xlink:title="cytochrome oxidase subunit II" xlink:type="simple">COII</abbrev> is very informative to identify termite species (<xref ref-type="bibr" rid="B19">Hausberger et al. 2011</xref>).</p><p>The <abbrev xmlns:xlink="http://www.w3.org/1999/xlink" xlink:title="cytochrome oxidase subunit II" xlink:type="simple">COII</abbrev> tree topology for <italic><tp:taxon-name><tp:taxon-name-part taxon-name-part-type="genus">Cryptotermes</tp:taxon-name-part></tp:taxon-name></italic> revealed two major clusters, one group composed of eastern Australian species (53% bootstrap value) and the other comprising clusters of Northwest Australian-Papuan (98% bootstrap value), Ethiopian-Oriental (65% bootstrap value) and Neotropical species (100% bootstrap value) (Figure <xref ref-type="fig" rid="F2">2</xref>). <italic><tp:taxon-name><tp:taxon-name-part taxon-name-part-type="genus">Cryptotermes</tp:taxon-name-part> <tp:taxon-name-part taxon-name-part-type="species">colombianus</tp:taxon-name-part></tp:taxon-name></italic> is located on a separate basal branch within the Ethiopian–Oriental cluster. Based on additional sequence comparisons, its closest relative among the studied species is <italic><tp:taxon-name><tp:taxon-name-part taxon-name-part-type="genus">Cryptotermes</tp:taxon-name-part> <tp:taxon-name-part taxon-name-part-type="species">havilandi</tp:taxon-name-part></tp:taxon-name></italic> (p-distance = 0.148) (Table <xref ref-type="table" rid="T3">3</xref>).</p><fig id="F2" position="float" orientation="portrait"><label>Figure 2.</label><caption><p>Tree topology and branch lengths inferred with MRBAYES from <abbrev xmlns:xlink="http://www.w3.org/1999/xlink" xlink:title="cytochrome oxidase subunit II" xlink:type="simple">COII</abbrev> sequence data (Bootstrap values above branches). Origin (O), unknown (?) and established introductions from other regions or land masses (I): <abbrev xmlns:xlink="http://www.w3.org/1999/xlink" xlink:type="simple"><def><p>Neartic= </p></def>Nea</abbrev>, <abbrev xmlns:xlink="http://www.w3.org/1999/xlink" xlink:type="simple"><def><p>Neotropic= </p></def>Neo</abbrev>, <abbrev xmlns:xlink="http://www.w3.org/1999/xlink" xlink:type="simple"><def><p>Ethiopian= </p></def>Eth</abbrev>, <abbrev xmlns:xlink="http://www.w3.org/1999/xlink" xlink:type="simple"><def><p>Paleartic= </p></def>Pal</abbrev>, <abbrev xmlns:xlink="http://www.w3.org/1999/xlink" xlink:type="simple"><def><p>Oriental= </p></def>Ori</abbrev>, <abbrev xmlns:xlink="http://www.w3.org/1999/xlink" xlink:type="simple"><def><p>Australian= </p></def>Aus</abbrev>, <abbrev xmlns:xlink="http://www.w3.org/1999/xlink" xlink:type="simple"><def><p>Papuan= </p></def>Pap</abbrev>.</p></caption><graphic xmlns:xlink="http://www.w3.org/1999/xlink" xlink:href="zookeys-596-039-g002.jpg" position="float" orientation="portrait" xlink:type="simple" id="oo_91635.jpg"/></fig><table-wrap id="T3" position="float" orientation="portrait"><label>Table 3.</label><caption><p>Estimates of Evolutionary Divergence between Sequences (<italic>p</italic>-distance between species).</p></caption><table id="TID0EUQBG" rules="all"><tbody><tr><th rowspan="1" colspan="1"/><th rowspan="1" colspan="1">Species</th><th rowspan="1" colspan="1">1</th><th rowspan="1" colspan="1">2</th><th rowspan="1" colspan="1">3</th><th rowspan="1" colspan="1">4</th><th rowspan="1" colspan="1">5</th><th rowspan="1" colspan="1">6</th><th rowspan="1" colspan="1">7</th><th rowspan="1" colspan="1">8</th><th rowspan="1" colspan="1">9</th><th rowspan="1" colspan="1">10</th><th rowspan="1" colspan="1">11</th><th rowspan="1" colspan="1">12</th><th rowspan="1" colspan="1">13</th></tr><tr><td rowspan="1" colspan="1">
              <bold>1</bold>
            </td><td rowspan="1" colspan="1">
              <italic><tp:taxon-name><tp:taxon-name-part taxon-name-part-type="genus">Cryptotermes</tp:taxon-name-part> <tp:taxon-name-part taxon-name-part-type="species">cavifrons</tp:taxon-name-part></tp:taxon-name></italic>
            </td><td rowspan="1" colspan="1"/><td rowspan="1" colspan="1"/><td rowspan="1" colspan="1"/><td rowspan="1" colspan="1"/><td rowspan="1" colspan="1"/><td rowspan="1" colspan="1"/><td rowspan="1" colspan="1"/><td rowspan="1" colspan="1"/><td rowspan="1" colspan="1"/><td rowspan="1" colspan="1"/><td rowspan="1" colspan="1"/><td rowspan="1" colspan="1"/><td rowspan="1" colspan="1"/></tr><tr><td rowspan="1" colspan="1">
              <bold>2</bold>
            </td><td rowspan="1" colspan="1">
              <italic><tp:taxon-name><tp:taxon-name-part taxon-name-part-type="genus">Cryptotermes</tp:taxon-name-part> <tp:taxon-name-part taxon-name-part-type="species">longicollis</tp:taxon-name-part></tp:taxon-name></italic>
            </td><td rowspan="1" colspan="1">0.030</td><td rowspan="1" colspan="1"/><td rowspan="1" colspan="1"/><td rowspan="1" colspan="1"/><td rowspan="1" colspan="1"/><td rowspan="1" colspan="1"/><td rowspan="1" colspan="1"/><td rowspan="1" colspan="1"/><td rowspan="1" colspan="1"/><td rowspan="1" colspan="1"/><td rowspan="1" colspan="1"/><td rowspan="1" colspan="1"/><td rowspan="1" colspan="1"/></tr><tr><td rowspan="1" colspan="1">
              <bold>3</bold>
            </td><td rowspan="1" colspan="1">
              <italic><tp:taxon-name><tp:taxon-name-part taxon-name-part-type="genus">Cryptotermes</tp:taxon-name-part> <tp:taxon-name-part taxon-name-part-type="species">cylindroceps</tp:taxon-name-part></tp:taxon-name></italic>
            </td><td rowspan="1" colspan="1">0.157</td><td rowspan="1" colspan="1">0.165</td><td rowspan="1" colspan="1"/><td rowspan="1" colspan="1"/><td rowspan="1" colspan="1"/><td rowspan="1" colspan="1"/><td rowspan="1" colspan="1"/><td rowspan="1" colspan="1"/><td rowspan="1" colspan="1"/><td rowspan="1" colspan="1"/><td rowspan="1" colspan="1"/><td rowspan="1" colspan="1"/><td rowspan="1" colspan="1"/></tr><tr><td rowspan="1" colspan="1">
              <bold>4</bold>
            </td><td rowspan="1" colspan="1">
              <italic><tp:taxon-name><tp:taxon-name-part taxon-name-part-type="genus">Cryptotermes</tp:taxon-name-part> <tp:taxon-name-part taxon-name-part-type="species">primus</tp:taxon-name-part></tp:taxon-name></italic>
            </td><td rowspan="1" colspan="1">0.174</td><td rowspan="1" colspan="1">0.186</td><td rowspan="1" colspan="1">0.184</td><td rowspan="1" colspan="1"/><td rowspan="1" colspan="1"/><td rowspan="1" colspan="1"/><td rowspan="1" colspan="1"/><td rowspan="1" colspan="1"/><td rowspan="1" colspan="1"/><td rowspan="1" colspan="1"/><td rowspan="1" colspan="1"/><td rowspan="1" colspan="1"/><td rowspan="1" colspan="1"/></tr><tr><td rowspan="1" colspan="1">
              <bold>5</bold>
            </td><td rowspan="1" colspan="1">
              <italic><tp:taxon-name><tp:taxon-name-part taxon-name-part-type="genus">Cryptotermes</tp:taxon-name-part> <tp:taxon-name-part taxon-name-part-type="species">tropicalis</tp:taxon-name-part></tp:taxon-name></italic>
            </td><td rowspan="1" colspan="1">0.158</td><td rowspan="1" colspan="1">0.172</td><td rowspan="1" colspan="1">0.167</td><td rowspan="1" colspan="1">0.096</td><td rowspan="1" colspan="1"/><td rowspan="1" colspan="1"/><td rowspan="1" colspan="1"/><td rowspan="1" colspan="1"/><td rowspan="1" colspan="1"/><td rowspan="1" colspan="1"/><td rowspan="1" colspan="1"/><td rowspan="1" colspan="1"/><td rowspan="1" colspan="1"/></tr><tr><td rowspan="1" colspan="1">
              <bold>6</bold>
            </td><td rowspan="1" colspan="1">
              <italic><tp:taxon-name><tp:taxon-name-part taxon-name-part-type="genus">Cryptotermes</tp:taxon-name-part> <tp:taxon-name-part taxon-name-part-type="species">queenslandis</tp:taxon-name-part></tp:taxon-name></italic>
            </td><td rowspan="1" colspan="1">0.167</td><td rowspan="1" colspan="1">0.177</td><td rowspan="1" colspan="1">0.162</td><td rowspan="1" colspan="1">0.130</td><td rowspan="1" colspan="1">0.117</td><td rowspan="1" colspan="1"/><td rowspan="1" colspan="1"/><td rowspan="1" colspan="1"/><td rowspan="1" colspan="1"/><td rowspan="1" colspan="1"/><td rowspan="1" colspan="1"/><td rowspan="1" colspan="1"/><td rowspan="1" colspan="1"/></tr><tr><td rowspan="1" colspan="1">
              <bold>7</bold>
            </td><td rowspan="1" colspan="1">
              <italic><tp:taxon-name><tp:taxon-name-part taxon-name-part-type="genus">Cryptotermes</tp:taxon-name-part> <tp:taxon-name-part taxon-name-part-type="species">simulatus</tp:taxon-name-part></tp:taxon-name></italic>
            </td><td rowspan="1" colspan="1">0.165</td><td rowspan="1" colspan="1">0.188</td><td rowspan="1" colspan="1">0.160</td><td rowspan="1" colspan="1">0.137</td><td rowspan="1" colspan="1">0.132</td><td rowspan="1" colspan="1">0.064</td><td rowspan="1" colspan="1"/><td rowspan="1" colspan="1"/><td rowspan="1" colspan="1"/><td rowspan="1" colspan="1"/><td rowspan="1" colspan="1"/><td rowspan="1" colspan="1"/><td rowspan="1" colspan="1"/></tr><tr><td rowspan="1" colspan="1">
              <bold>8</bold>
            </td><td rowspan="1" colspan="1">
              <italic><tp:taxon-name><tp:taxon-name-part taxon-name-part-type="genus">Cryptotermes</tp:taxon-name-part> <tp:taxon-name-part taxon-name-part-type="species">secundus</tp:taxon-name-part></tp:taxon-name></italic>
            </td><td rowspan="1" colspan="1">0.174</td><td rowspan="1" colspan="1">0.183</td><td rowspan="1" colspan="1">0.179</td><td rowspan="1" colspan="1">0.179</td><td rowspan="1" colspan="1">0.163</td><td rowspan="1" colspan="1">0.153</td><td rowspan="1" colspan="1">0.165</td><td rowspan="1" colspan="1"/><td rowspan="1" colspan="1"/><td rowspan="1" colspan="1"/><td rowspan="1" colspan="1"/><td rowspan="1" colspan="1"/><td rowspan="1" colspan="1"/></tr><tr><td rowspan="1" colspan="1">
              <bold>9</bold>
            </td><td rowspan="1" colspan="1">
              <italic><tp:taxon-name><tp:taxon-name-part taxon-name-part-type="genus">Cryptotermes</tp:taxon-name-part> <tp:taxon-name-part taxon-name-part-type="species">dudleyi</tp:taxon-name-part></tp:taxon-name></italic>
            </td><td rowspan="1" colspan="1">0.200</td><td rowspan="1" colspan="1">0.202</td><td rowspan="1" colspan="1">0.188</td><td rowspan="1" colspan="1">0.209</td><td rowspan="1" colspan="1">0.190</td><td rowspan="1" colspan="1">0.188</td><td rowspan="1" colspan="1">0.205</td><td rowspan="1" colspan="1">0.137</td><td rowspan="1" colspan="1"/><td rowspan="1" colspan="1"/><td rowspan="1" colspan="1"/><td rowspan="1" colspan="1"/><td rowspan="1" colspan="1"/></tr><tr><td rowspan="1" colspan="1">
              <bold>10</bold>
            </td><td rowspan="1" colspan="1">
              <italic><tp:taxon-name><tp:taxon-name-part taxon-name-part-type="genus">Cryptotermes</tp:taxon-name-part> <tp:taxon-name-part taxon-name-part-type="species">havilandi</tp:taxon-name-part></tp:taxon-name></italic>
            </td><td rowspan="1" colspan="1">0.150</td><td rowspan="1" colspan="1">0.160</td><td rowspan="1" colspan="1">0.167</td><td rowspan="1" colspan="1">0.160</td><td rowspan="1" colspan="1">0.137</td><td rowspan="1" colspan="1">0.151</td><td rowspan="1" colspan="1">0.167</td><td rowspan="1" colspan="1">0.170</td><td rowspan="1" colspan="1">0.183</td><td rowspan="1" colspan="1"/><td rowspan="1" colspan="1"/><td rowspan="1" colspan="1"/><td rowspan="1" colspan="1"/></tr><tr><td rowspan="1" colspan="1">
              <bold>11</bold>
            </td><td rowspan="1" colspan="1">
              <italic><tp:taxon-name><tp:taxon-name-part taxon-name-part-type="genus">Cryptotermes</tp:taxon-name-part> <tp:taxon-name-part taxon-name-part-type="species">domesticus</tp:taxon-name-part></tp:taxon-name></italic>
            </td><td rowspan="1" colspan="1">0.165</td><td rowspan="1" colspan="1">0.172</td><td rowspan="1" colspan="1">0.190</td><td rowspan="1" colspan="1">0.160</td><td rowspan="1" colspan="1">0.146</td><td rowspan="1" colspan="1">0.174</td><td rowspan="1" colspan="1">0.177</td><td rowspan="1" colspan="1">0.188</td><td rowspan="1" colspan="1">0.216</td><td rowspan="1" colspan="1">0.113</td><td rowspan="1" colspan="1"/><td rowspan="1" colspan="1"/><td rowspan="1" colspan="1"/></tr><tr><td rowspan="1" colspan="1">
              <bold>12</bold>
            </td><td rowspan="1" colspan="1">
              <italic><tp:taxon-name><tp:taxon-name-part taxon-name-part-type="genus">Cryptotermes</tp:taxon-name-part> <tp:taxon-name-part taxon-name-part-type="species">declivis</tp:taxon-name-part></tp:taxon-name></italic>
            </td><td rowspan="1" colspan="1">0.169</td><td rowspan="1" colspan="1">0.176</td><td rowspan="1" colspan="1">0.183</td><td rowspan="1" colspan="1">0.167</td><td rowspan="1" colspan="1">0.150</td><td rowspan="1" colspan="1">0.181</td><td rowspan="1" colspan="1">0.177</td><td rowspan="1" colspan="1">0.176</td><td rowspan="1" colspan="1">0.203</td><td rowspan="1" colspan="1">0.108</td><td rowspan="1" colspan="1">0.059</td><td rowspan="1" colspan="1"/><td rowspan="1" colspan="1"/></tr><tr><td rowspan="1" colspan="1">
              <bold>13</bold>
            </td><td rowspan="1" colspan="1">
              <italic><tp:taxon-name><tp:taxon-name-part taxon-name-part-type="genus">Cryptotermes</tp:taxon-name-part> <tp:taxon-name-part taxon-name-part-type="species">colombianus</tp:taxon-name-part></tp:taxon-name></italic>
            </td><td rowspan="1" colspan="1">0.183</td><td rowspan="1" colspan="1">0.186</td><td rowspan="1" colspan="1">0.167</td><td rowspan="1" colspan="1">0.172</td><td rowspan="1" colspan="1">0.160</td><td rowspan="1" colspan="1">0.169</td><td rowspan="1" colspan="1">0.162</td><td rowspan="1" colspan="1">0.186</td><td rowspan="1" colspan="1">0.202</td><td rowspan="1" colspan="1">0.148</td><td rowspan="1" colspan="1">0.150</td><td rowspan="1" colspan="1">0.160</td><td rowspan="1" colspan="1"/></tr><tr><td rowspan="1" colspan="1">
              <bold>14</bold>
            </td><td rowspan="1" colspan="1">
              <italic><tp:taxon-name><tp:taxon-name-part taxon-name-part-type="genus">Blatta</tp:taxon-name-part> <tp:taxon-name-part taxon-name-part-type="species">orientalis</tp:taxon-name-part></tp:taxon-name></italic>
            </td><td rowspan="1" colspan="1">0.287</td><td rowspan="1" colspan="1">0.296</td><td rowspan="1" colspan="1">0.257</td><td rowspan="1" colspan="1">0.247</td><td rowspan="1" colspan="1">0.256</td><td rowspan="1" colspan="1">0.256</td><td rowspan="1" colspan="1">0.254</td><td rowspan="1" colspan="1">0.270</td><td rowspan="1" colspan="1">0.285</td><td rowspan="1" colspan="1">0.264</td><td rowspan="1" colspan="1">0.237</td><td rowspan="1" colspan="1">0.249</td><td rowspan="1" colspan="1">0.278</td></tr></tbody></table></table-wrap><table-wrap id="T4" position="float" orientation="portrait"><label>Table 4.</label><caption><p>Measurements (in mm) of <italic><tp:taxon-name><tp:taxon-name-part taxon-name-part-type="genus">Cryptotermes</tp:taxon-name-part> <tp:taxon-name-part taxon-name-part-type="species">colombianus</tp:taxon-name-part></tp:taxon-name></italic> sp. n. soldier.</p></caption><table id="TID0EVRAI" rules="all"><tbody><tr><th rowspan="1" colspan="1">No.</th><th rowspan="1" colspan="1">Measurements in mm, n=2 from 1 colony</th><th rowspan="1" colspan="1">(Holotype)</th><th rowspan="1" colspan="1">(Paratype)</th><th rowspan="1" colspan="1">Mean</th></tr><tr><td rowspan="1" colspan="1">1</td><td rowspan="1" colspan="1">Head length to tip of mandibles</td><td rowspan="1" colspan="1">1.54</td><td rowspan="1" colspan="1">1.38</td><td rowspan="1" colspan="1">1.46</td></tr><tr><td rowspan="1" colspan="1">2</td><td rowspan="1" colspan="1">Head length to frontal horns</td><td rowspan="1" colspan="1">1.33</td><td rowspan="1" colspan="1">1.23</td><td rowspan="1" colspan="1">1.28</td></tr><tr><td rowspan="1" colspan="1">3</td><td rowspan="1" colspan="1">Frontal flange width</td><td rowspan="1" colspan="1">1.32</td><td rowspan="1" colspan="1">1.22</td><td rowspan="1" colspan="1">1.27</td></tr><tr><td rowspan="1" colspan="1">4</td><td rowspan="1" colspan="1">Frontal horns, outside span</td><td rowspan="1" colspan="1">1.32</td><td rowspan="1" colspan="1">1.22</td><td rowspan="1" colspan="1">1.27</td></tr><tr><td rowspan="1" colspan="1">5</td><td rowspan="1" colspan="1">Head width, maximum</td><td rowspan="1" colspan="1">1.32</td><td rowspan="1" colspan="1">1.22</td><td rowspan="1" colspan="1">1.27</td></tr><tr><td rowspan="1" colspan="1">6</td><td rowspan="1" colspan="1">Head height, excluding postmentum</td><td rowspan="1" colspan="1">1.01</td><td rowspan="1" colspan="1">0.88</td><td rowspan="1" colspan="1">0.94</td></tr><tr><td rowspan="1" colspan="1">7</td><td rowspan="1" colspan="1">Pronotum, maximum width</td><td rowspan="1" colspan="1">1.16</td><td rowspan="1" colspan="1">1.14</td><td rowspan="1" colspan="1">1.15</td></tr><tr><td rowspan="1" colspan="1">8</td><td rowspan="1" colspan="1">Pronotum, maximum length</td><td rowspan="1" colspan="1">0.82</td><td rowspan="1" colspan="1">0.77</td><td rowspan="1" colspan="1">0.79</td></tr><tr><td rowspan="1" colspan="1">9</td><td rowspan="1" colspan="1">Left mandible length, tip to ventral condyle</td><td rowspan="1" colspan="1">–</td><td rowspan="1" colspan="1">–</td><td rowspan="1" colspan="1">–</td></tr><tr><td rowspan="1" colspan="1">10</td><td rowspan="1" colspan="1">Total length</td><td rowspan="1" colspan="1">4.18</td><td rowspan="1" colspan="1">3.95</td><td rowspan="1" colspan="1">4.07</td></tr></tbody></table></table-wrap><p>Phylogeny and phylogeography of the <italic><tp:taxon-name><tp:taxon-name-part taxon-name-part-type="genus">Cryptotermes</tp:taxon-name-part></tp:taxon-name></italic> is debated (<xref ref-type="bibr" rid="B9">Chhotani 1970</xref>, <xref ref-type="bibr" rid="B16">Gay and Watson 1982</xref>, <xref ref-type="bibr" rid="B2">Bacchus 1987</xref>, <xref ref-type="bibr" rid="B47">Thompson et al. 2000</xref>, Scheffrahn and Křeček 2009). <xref ref-type="bibr" rid="B7">Bourguignon et al. (2014)</xref> proposed that <tp:taxon-name><tp:taxon-name-part taxon-name-part-type="family">Kalotermitidae</tp:taxon-name-part></tp:taxon-name> evolved at the cusp of Gondwana dissolution with <italic><tp:taxon-name><tp:taxon-name-part taxon-name-part-type="genus">Cryptotermes</tp:taxon-name-part></tp:taxon-name></italic> originating after the separation of land masses. The current distribution of <italic><tp:taxon-name><tp:taxon-name-part taxon-name-part-type="genus">Cryptotermes</tp:taxon-name-part></tp:taxon-name></italic> species can be explained with transo<!--PageBreak--><!--PageBreak-->ceanic dispersal via drift wood (<xref ref-type="bibr" rid="B41">Scheffrahn et al. 2009</xref>, <xref ref-type="bibr" rid="B8">Bourguignon et al. 2016</xref>) and more recently through human introductions during colonization and trade (<xref ref-type="bibr" rid="B31">Li et al. 2009</xref>, <xref ref-type="bibr" rid="B41">Scheffrahn et al. 2009</xref>, <xref ref-type="bibr" rid="B13">Evans 2011</xref>). The geographic pattern on the phylogeny with regional specific clades may also indicative for some continent specific radiations. The origin of <italic><tp:taxon-name><tp:taxon-name-part taxon-name-part-type="genus">Cryptotermes</tp:taxon-name-part> <tp:taxon-name-part taxon-name-part-type="species">colombianus</tp:taxon-name-part></tp:taxon-name></italic> is unclear, it may have arrived in Colombia via infested drift wood. Data presented here are not conclusive. More genetic analyses, including different populations, are needed to reveal the origin of <italic><tp:taxon-name><tp:taxon-name-part taxon-name-part-type="genus">Cryptotermes</tp:taxon-name-part> <tp:taxon-name-part taxon-name-part-type="species">colombianus</tp:taxon-name-part></tp:taxon-name></italic> and track the evolutionary history and dispersal of <italic><tp:taxon-name><tp:taxon-name-part taxon-name-part-type="genus">Cryptotermes</tp:taxon-name-part></tp:taxon-name></italic> species.</p></tp:treatment-sec><tp:treatment-sec sec-type="material"><title>Material examined.</title><p>Type-locality: Colombia, Magdalena: Santa Marta, Tayrona National Park, Gayraca Bay, <named-content xmlns:xlink="http://www.w3.org/1999/xlink" content-type="dwc:verbatimCoordinates" xlink:type="simple"><named-content content-type="geo-json" specific-use="{&#34;type&#34;:&#34;Point&#34;,&#34;coordinates&#34;:[-74.105667,11.314]}" xlink:type="simple">11°18.84'N; 74°6.34'W</named-content></named-content>, tropical dry forest, 23 June 2015.</p><p>Holotype-colony: Colombia. Magdalena Santa Marta Tayrona National Park, Gayraca Bay, 23.VI.2015 (collected by R. Casalla) in a piece of dry wood on soil, at elevation of 12 m a.s.l (<named-content xmlns:xlink="http://www.w3.org/1999/xlink" content-type="dwc:verbatimCoordinates" xlink:type="simple"><named-content content-type="geo-json" specific-use="{&#34;type&#34;:&#34;Point&#34;,&#34;coordinates&#34;:[-74.105667,11.314]}" xlink:type="simple">11°18.84'N; 74°6.34'W</named-content></named-content>), sample COLPT1LII-56: 2 soldiers, 1 dealated, 23 pseudergates; 3 for DNA isolation. Holotype: Soldier from the previous sample (COLPT1LII-56), it will be deposited at the Arthropod Collection of the Natural History Museum of the Alexander von Humboldt Institute of Bogotá, Colombia (MIAvH). Paratypes from sample COLPT1LII-56: 1 soldier, 1 reproductive dealate. Paratypes will be deposited as follows: 1 soldier will be deposited at the American Museum of Natural History New York, United States, 1 dealated at MIAvH. Pseudergates will be part of the collection of the Department of Chemistry and Biology at the University del Norte, Barranquilla, Colombia. All measurements for dealated reproductive, holotype and paratype soldiers are reported in Tables <xref ref-type="table" rid="T2">2</xref>, <xref ref-type="table" rid="T4">4</xref>.</p></tp:treatment-sec><tp:treatment-sec sec-type="diagnosis"><title>Diagnosis.</title><p>The diminutive frontal and genal horns and the truncated frons and converging genal margins of the head capsule (in dorsal view) distinguish the <italic><tp:taxon-name><tp:taxon-name-part taxon-name-part-type="genus">Cryptotermes</tp:taxon-name-part> <tp:taxon-name-part taxon-name-part-type="species">colombianus</tp:taxon-name-part></tp:taxon-name></italic> soldier from all other Neotropical congeners.</p></tp:treatment-sec><tp:treatment-sec sec-type="etymology"><title>Etymology.</title><p>Named for its country of origin, Colombia.</p><!--PageBreak--></tp:treatment-sec><tp:treatment-sec><!--Section generated to contain objects referenced in tp:taxon-treatment.--><supplementary-material xmlns:xlink="http://www.w3.org/1999/xlink" id="S1" position="float" orientation="portrait" xlink:type="simple"><label>Supplementary material 1</label><caption><p>List of <italic><tp:taxon-name><tp:taxon-name-part taxon-name-part-type="genus">Cryptotermes</tp:taxon-name-part></tp:taxon-name></italic> of the world and sequences reported in the NCBI for mtDNA genes</p></caption><p>Data type: Data table Excel</p><p>Explanation note: Hits for mtDNA sequences to <abbrev xlink:title="cytochrome oxidase subunit II" xlink:type="simple">COII</abbrev>, 12S, 16S and CytB in <italic><tp:taxon-name><tp:taxon-name-part taxon-name-part-type="genus">Cryptotermes</tp:taxon-name-part></tp:taxon-name></italic>. NCBI Filter: ("<italic><tp:taxon-name><tp:taxon-name-part taxon-name-part-type="genus">Cryptotermes</tp:taxon-name-part></tp:taxon-name></italic>"[Organism] OR cryptotermes[All Fields]) AND (animals[filter] AND biomol_genomic[PROP] AND mitochondrion[filter]). Updated 05.05.16.</p><media xlink:href="zookeys-596-039-s001.xlsx" mimetype="application" mime-subtype="vnd.openxmlformats-officedocument.spreadsheetml.sheet" position="float" orientation="portrait" xlink:type="simple" id="oo_91638.xlsx"/><permissions><license xlink:type="simple"><license-p>This dataset is made available under the Open Database License (http://opendatacommons.org/licenses/odbl/1.0/). The Open Database License (ODbL) is a license agreement intended to allow users to freely share, modify, and use this Dataset while maintaining this same freedom for others, provided that the original source and author(s) are credited.</license-p></license></permissions><attrib specific-use="authors">Robin Casalla, Rudolf Scheffrahn, Judith Korb</attrib></supplementary-material></tp:treatment-sec><ref-list><ref id="B19"><mixed-citation xmlns:xlink="http://www.w3.org/1999/xlink" xlink:type="simple">
          <person-group><name name-style="western"><surname>Hausberger</surname><given-names>B</given-names></name><name name-style="western"><surname>Kimpel</surname><given-names>D</given-names></name><name name-style="western"><surname>Neer</surname><given-names>A</given-names></name><name name-style="western"><surname>Korb</surname><given-names>J</given-names></name></person-group> (<year>2011</year>) <article-title>Uncovering cryptic species diversity of a termite community in a West African savanna.</article-title> <source>Molecular Phylogenetics and Evolution</source> <volume>61</volume>: <fpage>964</fpage>–<lpage>969</lpage>. doi: <ext-link xlink:type="simple" ext-link-type="doi" xlink:href="10.1016/j.ympev.2011.08.015">10.1016/j.ympev.2011.08.015</ext-link></mixed-citation></ref><ref id="B9"><mixed-citation xmlns:xlink="http://www.w3.org/1999/xlink" xlink:type="simple">
          <person-group><name name-style="western"><surname>Chhotani</surname><given-names>O</given-names></name></person-group> (<year>1970</year>) <article-title>Taxonomy, zoogeography and phylogeny of the genus <italic><tp:taxon-name><tp:taxon-name-part taxon-name-part-type="genus">Cryptotermes</tp:taxon-name-part></tp:taxon-name></italic> (<tp:taxon-name><tp:taxon-name-part taxon-name-part-type="genus">Isoptera</tp:taxon-name-part></tp:taxon-name>: <tp:taxon-name><tp:taxon-name-part taxon-name-part-type="family">Kalotermitidae</tp:taxon-name-part></tp:taxon-name>) from the Oriental region.</article-title> <source>Memoirs of the Zoological Survey of India</source> <volume>15</volume>: <fpage>1</fpage>–<lpage>81</lpage>.</mixed-citation></ref><ref id="B16"><mixed-citation xmlns:xlink="http://www.w3.org/1999/xlink" xlink:type="simple">
          <person-group><name name-style="western"><surname>Gay</surname><given-names>F</given-names></name><name name-style="western"><surname>Watson</surname><given-names>JAL</given-names></name></person-group> (<year>1982</year>) <article-title>the genus <italic><tp:taxon-name><tp:taxon-name-part taxon-name-part-type="genus">Cryptotermes</tp:taxon-name-part></tp:taxon-name></italic> in Australia (<tp:taxon-name><tp:taxon-name-part taxon-name-part-type="genus">Isoptera</tp:taxon-name-part></tp:taxon-name>: <tp:taxon-name><tp:taxon-name-part taxon-name-part-type="family">Kalotermitidae</tp:taxon-name-part></tp:taxon-name>).</article-title> <source>Australian Journal of Zoology Supplementary Series</source> <volume>88</volume>: <fpage>1</fpage>–<lpage>64</lpage>. doi: <ext-link xlink:type="simple" ext-link-type="doi" xlink:href="10.1071/AJZS088">10.1071/AJZS088</ext-link></mixed-citation></ref><ref id="B2"><mixed-citation xmlns:xlink="http://www.w3.org/1999/xlink" xlink:type="simple">
          <person-group><name name-style="western"><surname>Bacchus</surname><given-names>S</given-names></name></person-group> (<year>1987</year>) <source>A taxonomic and biometric study of the genus <italic><tp:taxon-name><tp:taxon-name-part taxon-name-part-type="genus">Cryptotermes</tp:taxon-name-part></tp:taxon-name></italic> (<tp:taxon-name><tp:taxon-name-part taxon-name-part-type="genus">Isoptera</tp:taxon-name-part></tp:taxon-name>: <tp:taxon-name><tp:taxon-name-part taxon-name-part-type="family">Kalotermitidae</tp:taxon-name-part></tp:taxon-name>). Tropical Pest Bulletin No. 7.</source> <publisher-name>Tropical Development and Research Institute</publisher-name>, <publisher-loc>London, U.K.</publisher-loc>, <size units="page">91 pp</size>.</mixed-citation></ref><ref id="B47"><mixed-citation xmlns:xlink="http://www.w3.org/1999/xlink" xlink:type="simple">
          <person-group><name name-style="western"><surname>Thompson</surname><given-names>GJ</given-names></name><name name-style="western"><surname>Miller</surname><given-names>LR</given-names></name><name name-style="western"><surname>Lenz</surname><given-names>M</given-names></name><name name-style="western"><surname>Crozier</surname><given-names>RH</given-names></name></person-group> (<year>2000</year>) <article-title>Phylogenetic analysis and trait evolution in Australian lineages of drywood termites (<tp:taxon-name><tp:taxon-name-part taxon-name-part-type="genus">Isoptera</tp:taxon-name-part></tp:taxon-name>, <tp:taxon-name><tp:taxon-name-part taxon-name-part-type="family">Kalotermitidae</tp:taxon-name-part></tp:taxon-name>).</article-title> <source>Molecular Phylogenetics and Evolution</source> <volume>17</volume>: <fpage>419</fpage>–<lpage>429</lpage>. doi: <ext-link xlink:type="simple" ext-link-type="doi" xlink:href="10.1006/mpev.2000.0852">10.1006/mpev.2000.0852</ext-link></mixed-citation></ref><ref id="B7"><mixed-citation xmlns:xlink="http://www.w3.org/1999/xlink" xlink:type="simple">
          <person-group><name name-style="western"><surname>Bourguignon</surname><given-names>T</given-names></name><name name-style="western"><surname>Lo</surname><given-names>N</given-names></name><name name-style="western"><surname>Cameron</surname><given-names>SL</given-names></name><name name-style="western"><surname>Šobotník</surname><given-names>J</given-names></name><name name-style="western"><surname>Hayashi</surname><given-names>Y</given-names></name><name name-style="western"><surname>Shigenobu</surname><given-names>S</given-names></name><name name-style="western"><surname>Watanabe</surname><given-names>D</given-names></name><name name-style="western"><surname>Roisin</surname><given-names>Y</given-names></name><name name-style="western"><surname>Miura</surname><given-names>T</given-names></name><name name-style="western"><surname>Evans</surname><given-names>TA</given-names></name></person-group> (<year>2014</year>) <article-title>The evolutionary history of termites as inferred from 66 mitochondrial genomes.</article-title> <source>Molecular Biology and Evolution</source> <volume>32</volume>: <fpage>406</fpage>–<lpage>421</lpage>. doi: <ext-link xlink:type="simple" ext-link-type="doi" xlink:href="10.1093/molbev/msu308">10.1093/molbev/msu308</ext-link></mixed-citation></ref><ref id="B41"><mixed-citation xmlns:xlink="http://www.w3.org/1999/xlink" xlink:type="simple">
          <person-group><name name-style="western"><surname>Scheffrahn</surname><given-names>R</given-names></name><name name-style="western"><surname>Křeček</surname><given-names>J</given-names></name><name name-style="western"><surname>Ripa</surname><given-names>R</given-names></name><name name-style="western"><surname>Luppichini</surname><given-names>P</given-names></name></person-group> (<year>2009</year>) <article-title>Endemic origin and vast anthropogenic dispersal of the West Indian drywood termite.</article-title> <source>Biological invasions</source> <volume>11</volume>: <fpage>787</fpage>–<lpage>799</lpage>. doi: <ext-link xlink:type="simple" ext-link-type="doi" xlink:href="10.1007/s10530-008-9293-3">10.1007/s10530-008-9293-3</ext-link></mixed-citation></ref><ref id="B8"><mixed-citation xmlns:xlink="http://www.w3.org/1999/xlink" xlink:type="simple">
          <person-group><name name-style="western"><surname>Bourguignon</surname><given-names>T</given-names></name><name name-style="western"><surname>Lo</surname><given-names>N</given-names></name><name name-style="western"><surname>Šobotník</surname><given-names>J</given-names></name><name name-style="western"><surname>Sillam-Dussès</surname><given-names>D</given-names></name><name name-style="western"><surname>Roisin</surname><given-names>Y</given-names></name><name name-style="western"><surname>Evans</surname><given-names>TA</given-names></name></person-group> (<year>2016</year>) <article-title>Oceanic dispersal, vicariance and human introduction shaped the modern distribution of the termites <italic><tp:taxon-name><tp:taxon-name-part taxon-name-part-type="genus">Reticulitermes</tp:taxon-name-part></tp:taxon-name></italic>, <italic><tp:taxon-name><tp:taxon-name-part taxon-name-part-type="genus">Heterotermes</tp:taxon-name-part></tp:taxon-name></italic> and <italic><tp:taxon-name><tp:taxon-name-part taxon-name-part-type="genus">Coptotermes</tp:taxon-name-part></tp:taxon-name></italic>.</article-title> <source>Proceedings of the Royal Society B: Biological Sciences</source> <volume>283</volume>: <elocation-id>1829</elocation-id>. doi: <ext-link xlink:type="simple" ext-link-type="doi" xlink:href="10.1098/rspb.2016.0179">10.1098/rspb.2016.0179</ext-link></mixed-citation></ref><ref id="B31"><mixed-citation xmlns:xlink="http://www.w3.org/1999/xlink" xlink:type="simple">
          <person-group><name name-style="western"><surname>Li</surname><given-names>H-F</given-names></name><name name-style="western"><surname>Ye</surname><given-names>W</given-names></name><name name-style="western"><surname>Su</surname><given-names>N-Y</given-names></name><name name-style="western"><surname>Kanzaki</surname><given-names>N</given-names></name></person-group> (<year>2009</year>) <article-title>Phylogeography of <italic><tp:taxon-name><tp:taxon-name-part taxon-name-part-type="genus">Coptotermes</tp:taxon-name-part> <tp:taxon-name-part taxon-name-part-type="species">gestroi</tp:taxon-name-part></tp:taxon-name></italic> and <italic><tp:taxon-name><tp:taxon-name-part taxon-name-part-type="genus">Coptotermes</tp:taxon-name-part> <tp:taxon-name-part taxon-name-part-type="species">formosanus</tp:taxon-name-part></tp:taxon-name></italic> (<tp:taxon-name><tp:taxon-name-part taxon-name-part-type="genus">Isoptera</tp:taxon-name-part></tp:taxon-name>: <tp:taxon-name><tp:taxon-name-part taxon-name-part-type="family">Rhinotermitidae</tp:taxon-name-part></tp:taxon-name>) in Taiwan.</article-title> <source>Annals of the Entomological Society of America</source> <volume>102</volume>: <fpage>684</fpage>–<lpage>693</lpage>. doi: <ext-link xlink:type="simple" ext-link-type="doi" xlink:href="10.1603/008.102.0413">10.1603/008.102.0413</ext-link></mixed-citation></ref><ref id="B13"><mixed-citation xmlns:xlink="http://www.w3.org/1999/xlink" xlink:type="simple">
          <person-group><name name-style="western"><surname>Evans</surname><given-names>TA</given-names></name></person-group> (<year>2011</year>) <article-title>Invasive termites.</article-title> In: <person-group><name name-style="western"><surname>Bignell</surname><given-names>DE</given-names></name><name name-style="western"><surname>Roisin</surname><given-names>Y</given-names></name><name name-style="western"><surname>Lo</surname><given-names>N</given-names></name></person-group> (<role>Eds</role>) <source>Biology of Termites: A Modern Synthesis</source>. <publisher-name>Springer SBM</publisher-name>, <publisher-loc>Dordrecht, The Netherlands</publisher-loc>, <fpage>519</fpage>–<lpage>562</lpage>.</mixed-citation></ref></ref-list></tp:taxon-treatment>
