# Supplementary material for: Cryptotermes colombianus a new drywood termite and distribution record of Cryptotermes in Colombia
Source: Zookeys. 2016 Jun 7;(596):39–52. doi: 10.3897/zookeys.596.9080 (PMC4926653; doi:10.3897/zookeys.596.9080)
Supplement: Supplementary material 1 — List of Cryptotermes of the world and sequences reported in the NCBI for mtDNA genes [file zookeys-596-039-s001.xlsx]

## Sheet: Supplementary material
Supplementary material
List of Cryptotermes of the world and sequences reported in the NCBI for mtDNA genes
No.	FAMILY	GENUS	SPECIE	COII	COI	12S	16S	CytB
1	Kalotermitidae	Cryptotermes	Cryptotermes abruptus
2	Kalotermitidae	Cryptotermes	Cryptotermes aequacornis
3	Kalotermitidae	Cryptotermes	Cryptotermes albipes
4	Kalotermitidae	Cryptotermes	Cryptotermes angustinotus
5	Kalotermitidae	Cryptotermes	Cryptotermes austrinus	1				1
6	Kalotermitidae	Cryptotermes	Cryptotermes batheri +
7	Kalotermitidae	Cryptotermes	Cryptotermes bengalensis
8	Kalotermitidae	Cryptotermes	Cryptotermes bracketti
9	Kalotermitidae	Cryptotermes	Cryptotermes brevis	1	1	1	1	1
10	Kalotermitidae	Cryptotermes	Cryptotermes canalensis
11	Kalotermitidae	Cryptotermes	Cryptotermes cavifrons	1
12	Kalotermitidae	Cryptotermes	Cryptotermes ceylonicus
13	Kalotermitidae	Cryptotermes	Cryptotermes chacoensis
14	Kalotermitidae	Cryptotermes	Cryptotermes chasei
15	Kalotermitidae	Cryptotermes	Cryptotermes colombianus	1
16	Kalotermitidae	Cryptotermes	Cryptotermes contognathus
17	Kalotermitidae	Cryptotermes	Cryptotermes crassicornis
18	Kalotermitidae	Cryptotermes	Cryptotermes cristatus
19	Kalotermitidae	Cryptotermes	Cryptotermes cryptognathus
20	Kalotermitidae	Cryptotermes	Cryptotermes cubicoceps
21	Kalotermitidae	Cryptotermes	Cryptotermes cylindroceps	1			1
22	Kalotermitidae	Cryptotermes	Cryptotermes cymatofrons
23	Kalotermitidae	Cryptotermes	Cryptotermes cynocephalus	1				1
24	Kalotermitidae	Cryptotermes	Cryptotermes darlingtonae
25	Kalotermitidae	Cryptotermes	Cryptotermes darwini
26	Kalotermitidae	Cryptotermes	Cryptotermes daulti
27	Kalotermitidae	Cryptotermes	Cryptotermes declivis	1
28	Kalotermitidae	Cryptotermes	Cryptotermes dolei
29	Kalotermitidae	Cryptotermes	Cryptotermes domesticus	1	1	1	1	1
30	Kalotermitidae	Cryptotermes	Cryptotermes dudleyi	1				1
31	Kalotermitidae	Cryptotermes	Cryptotermes fatulus
32	Kalotermitidae	Cryptotermes	Cryptotermes gearyi
33	Kalotermitidae	Cryptotermes	Cryptotermes glaesarius+
34	Kalotermitidae	Cryptotermes	Cryptotermes hainanensis
35	Kalotermitidae	Cryptotermes	Cryptotermes havilandi	1
36	Kalotermitidae	Cryptotermes	Cryptotermes hemicyclius
37	Kalotermitidae	Cryptotermes	Cryptotermes hilli
38	Kalotermitidae	Cryptotermes	Cryptotermes juliani
39	Kalotermitidae	Cryptotermes	Cryptotermes karachiensis
40	Kalotermitidae	Cryptotermes	Cryptotermes kirbyi
41	Kalotermitidae	Cryptotermes	Cryptotermes kororensis
42	Kalotermitidae	Cryptotermes	Cryptotermes longicollis	1
43	Kalotermitidae	Cryptotermes	Cryptotermes luodianis
44	Kalotermitidae	Cryptotermes	Cryptotermes mangoldi
45	Kalotermitidae	Cryptotermes	Cryptotermes merwei
46	Kalotermitidae	Cryptotermes	Cryptotermes naudei
47	Kalotermitidae	Cryptotermes	Cryptotermes nitens
48	Kalotermitidae	Cryptotermes	Cryptotermes nitidus
49	Kalotermitidae	Cryptotermes	Cryptotermes pallidus
50	Kalotermitidae	Cryptotermes	Cryptotermes papulosus
51	Kalotermitidae	Cryptotermes	Cryptotermes parvifrons
52	Kalotermitidae	Cryptotermes	Cryptotermes penaoru
53	Kalotermitidae	Cryptotermes	Cryptotermes perforans
54	Kalotermitidae	Cryptotermes	Cryptotermes pingyangensis
55	Kalotermitidae	Cryptotermes	Cryptotermes primus	1				1
56	Kalotermitidae	Cryptotermes	Cryptotermes pyrodomus
57	Kalotermitidae	Cryptotermes	Cryptotermes queenslandis	1				1
58	Kalotermitidae	Cryptotermes	Cryptotermes rhicnocephalus
59	Kalotermitidae	Cryptotermes	Cryptotermes riverinae
60	Kalotermitidae	Cryptotermes	Cryptotermes roonwali
61	Kalotermitidae	Cryptotermes	Cryptotermes rotundiceps
62	Kalotermitidae	Cryptotermes	Cryptotermes ryshkoffi+
63	Kalotermitidae	Cryptotermes	Cryptotermes secundus	1		1	1	1
64	Kalotermitidae	Cryptotermes	Cryptotermes silvestrii
65	Kalotermitidae	Cryptotermes	Cryptotermes simulatus	1				1
66	Kalotermitidae	Cryptotermes	Cryptotermes spathifrons
67	Kalotermitidae	Cryptotermes	Cryptotermes sukauensis
68	Kalotermitidae	Cryptotermes	Cryptotermes sumatrensis
69	Kalotermitidae	Cryptotermes	Cryptotermes thailandis	1
70	Kalotermitidae	Cryptotermes	Cryptotermes tropicalis	1				1
71	Kalotermitidae	Cryptotermes	Cryptotermes undulans
72	Kalotermitidae	Cryptotermes	Cryptotermes venezolanus*
73	Kalotermitidae	Cryptotermes	Cryptotermes verruculosus
74	Kalotermitidae	Cryptotermes	Cryptotermes yamini+
TOTAL				17	2	3	4	10
	+Fossil
	*Nomen dubium
